# Supplementary material for: Complex Mitochondrial Dysfunction Induced by TPP+-Gentisic Acid and Mitochondrial Translation Inhibition by Doxycycline Evokes Synergistic Lethality in Breast Cancer Cells
Source: Cells. 2020 Feb 11;9(2):407. doi: 10.3390/cells9020407 (PMC7072465; doi:10.3390/cells9020407)
Supplement: Supplementary file 1 [file cells-09-00407-s001.zip]

Archive with 11 entries (11 files):
- Supplementary_Material.docx
- Figure S1.tif
- Figure S2.tif
- Figure S3.tif
- Figure S4.tif
- Figure S5.tif
- Figure S6.tif
- Figure S7.tif
- Figure S8.tif
- Figure S9.tif
- Figure S10.tif
